# Supplementary material for: Detailed morphological characterization and improvement of keratinocyte outgrowth from plucked human hair follicle
Source: PeerJ. 2025 Oct 31;13:e20214. doi: 10.7717/peerj.20214 (PMC12581916; doi:10.7717/peerj.20214)
Supplement: Supplemental Information 1 [file peerj-13-20214-s001.xlsx]

## Sheet: Localization of first keratinoc
Localization of first keratinocytes in plucked HF
	Number HF (n)		Percentage
1. Part	1		2.77778		First region
2. Part	29		80.5556		Second region
3. Part	6		16.6667		Third region
Total Sum	36

## Sheet: Timeline of first appearing ker
Timeline of first appearing keratinocytes from cultivated HF
	Number HF (n)		Percentage					male	Time (h)		female	Time (h)
24 h	6		25
48 h	9		37.5					S1-1	48		S2-1	48
72 h	8		33.3333					S1-2	48		S2-2	72
96 h	1		4.16667					S1-3	72		S2-3	48
								S1-4	24		S2-4	96
Total Sum	24							S1-5	24		S2-5	24
								S1-6	48		S2-6	24
								S4-1	48		S3-1	72
								S4-2	72		S3-2	72
								S4-3	72		S3-3	72
								S4-4	48		S3-4	72
								S4-5	24		S3-5	48
								S4-6	48		S3-6	24
								Median	48			60
								Mean	48			56
							male	Median (all)	48
							female	Mean (all)	52

## Sheet: Morphological changes of plucke
Morphological changes of plucked HF during cultivation
	FEMALE												MALE
Hours	HF5c-K23		HF6 - K23		HF7a - K23		HF8b - K23		HF8a - K2		HF5b-K2		HF5e - K24		HF5d - K24		HF7b - K24		HF8c - K24		HF5a - K1		HF8d - K1			Mean (all)	STAB ∆CT	SEM ∆CT
	absolute	relative	absolute	relative	absolute	relative	absolute	relative	absolute	relative	absolute	relative	absolute	relative	absolute	relative	absolute	relative	absolute	relative	absolute	relative	absolute	relative		relative
0	1.1	1	1.3	1	1	1	1.1	1	1.1	1	1.1	1	1.1	1	1.4	1	1.2	1	1.1	1	1.2	1	1.3	1		1	0	0	Measurement 1 (Direction Papilla) proximal
24	1.5	1.36364	1.4	1.07692	1.1	1.1	1.1	1	1.2	1.09091	1.4	1.27273	1.2	1.09091	1.4	1	1.4	1.16667	1.3	1.18182	1.3	1.08333	1.9	1.46154		1.15737	0.142275	0.0410713
48	1.9	1.72727	1.8	1.38462	1.3	1.3	1.1	1	1.3	1.18182	1.5	1.36364	1.4	1.27273	1.6	1.14286	1.5	1.25	1.7	1.54545	1.3	1.08333	2.3	1.76923		1.33508	0.240885	0.0695374
72	2.2	2	2	1.53846	1.6	1.6	1.3	1.18182	1.6	1.45455	1.7	1.54545	1.6	1.45455	1.7	1.21429	1.7	1.41667	1.7	1.54545	1.4	1.16667	2.1	1.61538		1.47777	0.229239	0.0661757
96	2	1.81818	2.2	1.69231	1.5	1.5	1.5	1.36364	1.8	1.63636	1.9	1.72727	1.7	1.54545	2	1.42857	1.8	1.5	1.9	1.72727	1.4	1.16667	2.2	1.69231		1.5665	0.186086	0.0537184
0	1	1	1.1	1	0.9	1	1.1	1	1.2	1	1.2	1	1.2	1	1.5	1	1.3	1	1.2	1	1.3	1	1.4	1		1	0	0	Measurement 2 (Direction Scalp) distal
24	1.1	1.1	1.3	1.18182	1	1.11111	1.1	1	1.4	1.16667	1.3	1.08333	1.3	1.08333	1.5	1	1.6	1.23077	1.5	1.25	1.3	1	1.5	1.07143		1.10654	0.086193	0.0248818
48	1.4	1.4	1.4	1.27273	1.1	1.22222	1.2	1.09091	1.3	1.08333	1.5	1.25	1.4	1.16667	1.6	1.06667	1.8	1.38462	1.6	1.33333	1.3	1	2.1	1.5		1.23087	0.154657	0.0446457
72	1.4	1.4	1.5	1.36364	1.2	1.33333	1.1	1	1.5	1.25	1.5	1.25	1.4	1.16667	1.7	1.13333	1.9	1.46154	1.5	1.25	1.4	1.07692	2.1	1.5		1.26545	0.153668	0.0443601
96	1.9	1.9	1.6	1.45455	1.2	1.33333	1.2	1.09091	1.5	1.25	1.5	1.25	1.5	1.25	2.2	1.46667	1.9	1.46154	1.8	1.5	1.5	1.15385	2.2	1.57143		1.39019	0.218988	0.0632164
0	0.9	1	3.4	1	3.4	1	2.5	1	1.6	1	1.9	1	3.5	1	3.9	1	3.3	1	2.7	1	5.2	1	2.5	1		1	0	0	Distance Papilla - ORS
24	1.1	1.22222	3.5	1.02941	3.5	1.02941	3.3	1.32	2.4	1.5	2.2	1.15789	3.7	1.05714	3.9	1	3.2	0.969697	2.9	1.07407	5.3	1.01923	2.6	1.04		1.11826	0.157326	0.0454162
48	1.2	1.33333	3.6	1.05882	3.6	1.05882	3.3	1.32	2.5	1.5625	2.1	1.10526	3.7	1.05714	3.7	0.948718	3.3	1	3.3	1.22222	5.4	1.03846	3.2	1.28		1.16544	0.179552	0.0518322
72	1.8	2	3.6	1.05882	3.7	1.08824	3.4	1.36	2.5	1.5625	2	1.05263	3.7	1.05714	3.9	1	3.3	1	3.6	1.33333	5.3	1.01923	3.5	1.4		1.24432	0.304278	0.0878374
96	2	2.22222	3.7	1.08824	3.9	1.14706	3.5	1.4	2.5	1.5625	2.2	1.15789	3.7	1.05714	3.8	0.974359	3.3	1	3.7	1.37037	5.4	1.03846	3.8	1.52		1.29485	0.356024	0.102775
																										Mean female	STAB ∆CT	SEM ∆CT	0
									relative to 0 h												relative to 0 h					relative			24
female		proximal	0 h	24 h	48 h	72 h	96 h					male		proximal	0 h	24 h	48 h	72 h	96 h							1	0	0	48
			1	1.36364	1.72727	2	1.81818		TTEST 24 h	0.0435781					1	1.09091	1.27273	1.45455	1.54545		TTEST 24 h	0.0534776				1.1507	0.12552	0.0512433	72
			1	1.07692	1.38462	1.53846	1.69231		TTEST 48 h	0.0215339					1	1	1.14286	1.21429	1.42857		TTEST 48 h	0.0236459				1.32622	0.221213	0.09031	96
			1	1.1	1.3	1.6	1.5		TTEST 72 h	0.00369126					1	1.16667	1.25	1.41667	1.5		TTEST 72 h	0.00268932				1.55338	0.241438	0.0985668
			1	1	1	1.18182	1.36364		TTEST 96 h	0.000249358					1	1.18182	1.54545	1.54545	1.72727		TTEST 96 h	0.00165193				1.62296	0.150748	0.0615425
			1	1.09091	1.18182	1.45455	1.63636								1	1.08333	1.08333	1.16667	1.16667										Proximal
			1	1.27273	1.36364	1.54545	1.72727								1	1.46154	1.76923	1.61538	1.69231							1	0	0	Distal
									relative to 0 h												relative to 0 h					1.10715	0.0594877	0.0242858	Papilla - ORS
		distal	0 h	24 h	48 h	72 h	96 h							distal	0 h	24 h	48 h	72 h	96 h							1.21987	0.109108	0.0445431
			1	1.1	1.4	1.4	1.9		TTEST 24 h	0.0100429					1	1.08333	1.16667	1.16667	1.25		TTEST 24 h	0.0648328				1.26616	0.131206	0.0535647
			1	1.18182	1.27273	1.36364	1.45455		TTEST 48 h	0.00636463					1	1	1.06667	1.13333	1.46667		TTEST 48 h	0.0288307				1.3798	0.256745	0.104816
			1	1.11111	1.22222	1.33333	1.33333		TTEST 72 h	0.00619117					1	1.23077	1.38462	1.46154	1.46154		TTEST 72 h	0.014504
			1	1	1.09091	1	1.09091		TTEST 96 h	0.0212925					1	1.25	1.33333	1.25	1.5		TTEST 96 h	0.0017543				1	0	0
			1	1.16667	1.08333	1.25	1.25								1	1	1	1.07692	1.15385							1.20982	0.165473	0.0675542
			1	1.08333	1.25	1.25	1.25								1	1.07143	1.5	1.5	1.57143							1.23979	0.183903	0.0750779
																										1.3537	0.343852	0.140377
									relative to 0 h												relative to 0 h					1.42965	0.390933	0.159598
		papilla - ORS	0 h	24 h	48 h	72 h	96 h							papilla - ORS	0 h	24 h	48 h	72 h	96 h
			1	1.22222	1.33333	2	2.22222		TTEST 24 h	0.0364437					1	1.05714	1.05714	1.05714	1.05714		TTEST 24 h	0.149229
			1	1.02941	1.05882	1.05882	1.08824		TTEST 48 h	0.0331826					1	1	0.948718	1	0.974359		TTEST 48 h	0.148422
			1	1.02941	1.05882	1.08824	1.14706		TTEST 72 h	0.069764					1	0.969697	1	1	1		TTEST 72 h	0.128895				Mean male	STAB ∆CT	SEM ∆CT
			1	1.32	1.32	1.36	1.4		TTEST 96 h	0.0574024					1	1.07407	1.22222	1.33333	1.37037		TTEST 96 h	0.145744				relative
			1	1.5	1.5625	1.5625	1.5625								1	1.01923	1.03846	1.01923	1.03846							1	0	0
			1	1.15789	1.10526	1.05263	1.15789								1	1.04	1.28	1.4	1.52							1.16404	0.145918	0.0512433
																										1.34393	0.239442	0.09031
																										1.40217	0.172871	0.0985668
							TTEST	p<0.05	p<0.01	p<0.001									TTEST	p<0.05	p<0.01	p<0.001				1.51005	0.190279	0.0615425
																										1	0	0
																										1.10592	0.100404	0.0242858
																										1.24188	0.178251	0.0445431
																										1.26474	0.161481	0.0535647
																										1.40058	0.147806	0.104816
																										1	0	0
																										1.02669	0.0775806	0.0675542
																										1.09109	0.131862	0.0750779
																										1.13495	0.185513	0.140377
																										1.16006	0.231505	0.159598
																										Mean negative control	STAB ∆CT	SEM ∆CT
																										relative
																										1	0	0
																										1.08053	0.204854	0.102427
																										1.0633	0.27053	0.135265
																										0.684982	0.071815	0.0359075
																										0.661916	0.129331	0.0646653
																										1	0	0
																										1.0141	0.0873678	0.0436839
																										1.03333	0.0666667	0.0333333
																										0.856593	0.067387	0.0336935
																										0.837363	0.102472	0.0512358
																										1	0	0
																										1.14587	0.182426	0.0912132
																										1.11744	0.171926	0.085963
																										1.11549	0.177797	0.0888986
																										1.10507	0.157598	0.0787991
																										Mean negative control female	STAB ∆CT	SEM ∆CT
																										relative
																										1	0	0
																										1.19231	0.271964	0.192308
																										1.1891	0.385283	0.272436
																										0.637821	0.0770565	0.0544872
																										0.596154	0.135982	0.0961538
																										1	0	0
																										0.961538	0.0543928	0.0384615
																										1	0	0
																										0.813187	0.0621632	0.043956
																										0.774725	0.116556	0.0824176
																										1	0	0
																										1.25181	0.23314	0.164855
																										1.20924	0.234421	0.165761
																										1.23098	0.203677	0.144022
																										1.21014	0.174215	0.123188
																										Mean negative control male	STAB ∆CT	SEM ∆CT
																										relative
																										1	0.34641	0
																										0.96875	0.308305	0.192308
																										0.9375	0.274241	0.272436
																										0.732143	0.270707	0.0544872
																										0.727679	0.341143	0.0961538
																										1	0.288675	0
																										1.06667	0.258915	0.0384615
																										1.06667	0.258915	0
																										0.9	0.233333	0.043956
																										0.9	0.233333	0.0824176
																										1	1.96299	0
																										1.03994	1.99774	0.164855
																										1.02565	2.00592	0.165761
																										1	1.96299	0.144022
																										1	1.96299	0.123188

## Sheet: Keratin expression in plucked H
Keratin expression in plucked HF, first outgrowing and adherent keratinocytes
Chip Run Info	D:\AG Liebau\HF_Keratinos_hIPS_Annexine_14-12-22 Run\ChipRun.bml
Application Version	4.1.3
Application Build	2.01403e+07
Export Type	Heatmap Results : Inlet-based View
Quality Threshold	0.15
Baseline Correction Method	Linear (Derivative)
Ct Threshold Method	Auto (Global)
		GAPDH	GAPDH	KRT5	KRT5	KRT10	KRT10	KRT14	KRT14		MW all HF ∆CT K5	STAB all HF ∆CT	SEM all HF ∆CT		MW all HF ∆CT K10	STAB all HF ∆CT	SEM all HF ∆CT
1	K1 HF a	5.40355	5.96179	5.68105	5.36274	10.9886	11.1336	8.32608	7.95893		1.03074	0.481469	0.113483		0.0155185	0.0141999	0.00334695
2	K1 HF b	5.89395	5.94284	5.85668	4.73525	13.1504	12.8104	7.57438	7.58933
3	K1 HF c	5.35706	5.55355	3.55394	5.50482	11.5465	10.8855	6.89047	6.84266		MW all Ker ∆CT K5	STAB all Ker ∆CT	SEM all Ker ∆CT		MW all Ker ∆CT K10	STAB all Ker ∆CT	SEM all Ker ∆CT
4	K2 HF a	7.86058	8.01636	8.51588	8.76692	18.4577	18.6535	10.6784	10.7892		0.313972	0.244986	0.0816619		0.29032	0.234194	0.0780648
5	K2 HF b	4.76892	4.92941	4.59793	4.15451	11.955	11.6065	6.00769	5.28418
6	K2 HF c	3.49678	4.02361	7.80065	7.45751	10.7937	10.6074	5.16131	4.30956
7	K2 HF a2	3.8072	4.22449	4.35136	3.57988	11.4347	11.3791	5.35011	5.08834
8	K2 HF b2	7.28561	7.88968	6.92094	6.74262	16.2549	16.4974	9.11144	9.98208
9	K2 HF c2	5.67668	5.24407	4.77089	4.78149	9.93035	9.3535	6.77574	6.59069		MW all HF ∆CT K14	STAB all HF ∆CT	SEM all HF ∆CT		MW all HF ∆CT K19	STAB all HF ∆CT	SEM all HF ∆CT
10	K22 HF a	4.37198	4.41959	4.59929	4.35787	9.65123	8.87381	5.73876	5.43094		0.402119	0.154354	0.0363816		0.000126789	0.000213301	5.02756e-05
11	K22 HF b	4.86998	4.86891	5.47352	4.49046	9.87575	9.93112	5.70325	5.40743
12	K22 HF c	4.58935	4.75171	4.54029	4.6313	10.0551	9.96177	5.69772	5.78929		MW all Ker ∆CT K14	STAB all Ker ∆CT	SEM all Ker ∆CT		MW all Ker ∆CT K19	STAB all Ker ∆CT	SEM all Ker ∆CT
13	K23 HF a	5.70118	5.47592	5.71012	5.66241	13.4885	13.2877	6.22463	7.57077		0.504098	0.261279	0.0870929		2.11882e-05	3.26297e-05	1.08766e-05
14	K23 HF b	6.33615	6.16345	6.60522	6.0075	14.8375	15.3785	8.89962	8.44747
15	K23 HF c	4.54032	4.53272	5.55955	5.48486	12.0603	12.1851	6.70411	6.44429					SEM
16	K24 HF a	3.32552	3.3843	5.54708	3.82622	9.47541	9.85402	3.92509	4.04524		HF	K5	1.03074	0.113483
17	K24 HF b	4.92357	5.22831	4.679	4.83598	11.3679	11.2084	6.32795	6.30545			K10	0.0155185	0.00334695
18	K24 HF c	3.43513	3.42228	3.86302	4.37655	9.24008	8.68236	4.31296	4.125			K14	0.402119	0.0363816
19	K1 Keratinocytes a	3.29072	3.44445	4.80915	4.66857	8.36206	8.11018	6.09306	5.45409			K19	0.000126789	5.02756e-05
20	K1 Keratinocytes b	2.5	3.16233	7.88088	7.69634	5.25876	5.35672	3.9087	3.32667		Keratinocytes	K5	0.313972	0.0816619
21	K2 Keratinocytes a	4.11209	3.94268	3.9716	5.40608	7.38658	6.98829	5.69558	5.63185			K10	0.29032	0.0780648
22	K2 Keratinocytes b	3.59816	3.81	4.04371	5.81922	8.12432	8.14737	4.40851	4.77013			K14	0.504098	0.0870929
23	K2 Keratinocytes c	3.94965	4.05531	10.7664	6.27999	6.0339	6.06048	3.85897	4.67891			K19	2.11882e-05	1.08766e-05
24	K2 Keratinocytes a2	3.42043	3.39612	5.60474	7.45415	6.67337	6.40295	5.56206	5.4531
25	K22 Keratinocytes a*	3.44408	3.6508	4.45496	5.577	4.83142	5.7607	5.54006	5.96294
26	K22 Keratinocytes b	3.23607	3.3876	4.04165	3.72575	4.61189	4.40164	4.7748	4.15673
27	K22 Keratinocytes c*	3.34174	2.5	999	999	3.33673	2.5	2.5	3.39338
28	K23 Keratinocytes a	2.5	3.22486	999	5.07065	2.99883	3.71286	3.33474	2.5
29	K24 Keratinocytes a	2.5	3.04159	8.52482	5.45864	3.43631	3.8111	4.01909	3.85893

## Sheet: Cell culture supplements to sho
Cell culture supplements to shorten the time to the first outgrowth of keratinocytes
Median all donors	STAB Median all donors	SEM Median all donors						male	time (h)		female	time (h)
48	25.4424	6.56919												male
24	21.7159	6.26883					A83-01	S1	48	n=7	S2	24	n=8	female
48	25.2217	7.28086							48			48
36	21.303	5.50041							24			48
48	20.4673	5.28463						S4	24			24
									48			24
72	16.1988	4.3293							72		S3	96
72	23.3871	3.95315							72			96
												72
							DAPT	S1	24	n=9	S2	24	n=10
									96			24
									24			24
									24			24
									72			24
								S4	48			72
									24		S3	24
									24			24
									24			48
												24
							EGF	S1	48	n=10	S2	48	n=4
									48			96
									96		S3	72
									72			48
									72
								S4	24
									48
									24
									24
									24
							IGF	S1	48	n=7	S2	24	n=5
									48			24
									24			24
									48			48
								S4	48			24
									24		S3
									96
							SB	S1	48	n=7	S2	48	n=8
									48			48
									72			24
									48			48
								S4	48			24
									96		S3	48
									24			96
												24
							MEF	S1	72	n=6	S2	48	n=4
									72			72
									96			48
								S4	48		S3	72
									72
									48
							MEF++	S1	96	n=19	S2	48	n=16
									96			72
									96			96
									72			24
									48			24
									48			24
									48			48
									96			96
									48		S3	72
									96			72
									96			96
									72			72
									72			72
								S4	48			96
									48			96
									72			72
									72
									48
									48
